# Supplementary material for: Exploring the trade-offs between electric heating policy and carbon mitigation in China
Source: Nat Commun. 2020 Nov 27;11:6054. doi: 10.1038/s41467-020-19854-y (PMC7695859; doi:10.1038/s41467-020-19854-y)
Supplement: Supplementary file 4 — Source Data [file 41467_2020_19854_MOESM4_ESM.xlsx]

## Sheet: Fig 1
Carbon emissions with an average proportion of electric heating mix (Unit: megaton)					Carbon emissions with various proportions of electric heating mix (Unit: megaton)
Province\PIR	0.45	0.5	0.55		Hebei			Henan			Shandong			Shanxi
Hebei	11.2192	12.4182	13.6818		PIR=45%	PIR=50%	PIR=55%	PIR=45%	PIR=50%	PIR=55%	PIR=45%	PIR=50%	PIR=55%	PIR=45%	PIR=50%	PIR=55%
Henan	15.3904	17.1989	19.1533		9.3195	10.2467	11.3814	12.3223	13.8591	15.5832	20.9729	23.1755	25.3075	9.2061	10.3123	11.3402
Shandong	25.0121	27.6294	29.953		9.9502	11.0185	12.2703	13.5936	15.1837	16.9026	22.4968	24.9021	27.1701	9.85048	10.9894	12.1423
Shanxi	10.8801	12.151	13.4202		10.6715	11.8215	13.1797	14.6976	16.4397	18.5323	24.0602	26.6073	29.0175	10.5088	11.7209	12.9575
					11.37	12.7213	14.0434	15.8341	17.7701	19.7387	25.6319	28.2953	30.7079	11.1641	12.4455	13.7651
					12.0583	13.613	14.9662	17.0216	20.0763	21.2266	27.1652	29.9294	32.1577	11.8171	13.1836	14.5664
					9.80422	10.9458	12.181	13.2062	14.8712	16.56	22.2556	24.4986	26.7904	9.73465	10.8536	11.9925
					10.5096	11.7048	13.0015	14.4019	16.1727	18.147	23.7685	26.2595	28.6609	10.3733	11.5834	12.8043
					11.1967	12.6383	13.9085	15.5223	17.4564	20.2452	25.318	27.9516	30.3215	11.0292	12.3102	13.6103
					11.9279	13.4427	14.795	16.7163	18.7595	21.0512	26.9045	29.6014	31.8664	11.6788	13.0416	14.4092
					10.3058	11.597	12.8495	14.1972	15.8505	17.6601	23.4898	25.9529	28.3315	10.2569	11.4336	12.6293
					11.0477	12.4615	13.7678	15.2424	17.138	19.054	25.0189	27.6577	30.002	10.9144	12.17	13.4544
					11.8609	13.2876	14.6448	16.4267	18.4516	20.7407	26.5659	29.2999	31.5505	11.5665	12.8994	14.254

## Sheet: Fig 2a
Daily average electric heating load				Provincial average hourly outdoor air temperture from Nov 1 0:00-Dec 31 23:00 (℃)
Household-level (Unit: kWh)	Hebei	42.8242		Hebei	Henan	Shandong	Shanxi
	Henan	36.7061		7.08333	7.28036	-0.689286	4.22857
	Shandong	54.3463		5.8875	7.23929	-2.09821	3.14107
	Shanxi	49.5357		5.33333	6.46964	-2.72679	2.47143
Province-level (Unit: GWh)	Hebei	169.224		4.9	5.78929	-2.80357	1.78571
	Henan	298.326		4.55417	5.05357	-3.44821	1.225
	Shandong	371.045		4.425	4.58929	-3.90893	0.525
	Shanxi	131.669		4.35833	4.17679	-4.13571	0.0714286
				4.54167	3.99107	-4.2875	-0.451786
Rural resident population in 2015 (million)				5.375	5.00357	-3.6	-0.214286
Southern Hebei	24.5			6.7375	7.23036	-1.7875	1.425
Henan	50.39			8.32083	9.53929	0.444643	3.87143
Shandong	42.33			10.1625	11.2536	2.1875	6.21429
Shanxi	16.48			12.0875	12.4518	3.55	8.26964
				13.8417	13.4768	4.60536	9.8625
				15.1333	14.4464	5.26429	11.3804
				15.95	15.1482	5.58214	12.5125
				16.0542	15.25	5.44286	12.9
				15.2375	14.525	4.49286	12.4339
				14.0292	13.0125	3.23214	10.9411
				12.8167	11.2179	2.16429	9.33571
				10.9292	9.60536	1.24643	8.22857
				9.5875	8.48929	0.628571	7.24286
				8.90417	7.51429	0.4125	6.41964
				8.25	6.50357	0.260714	5.66607
				7.60417	5.84286	0.239286	5.04107
				6.97083	5.57321	0.360714	4.30714
				6.87917	5.24643	0.396429	3.62857
				6.77917	4.77321	-0.0160714	3.14643
				6.5625	4.28214	-0.873214	2.56607
				6.27083	4.18036	-1.55536	2.07321
				5.90417	3.97857	-1.93929	1.54464
				5.62083	3.60536	-2.28929	1.06429
				6.09583	4.48036	-2.00893	1.325
				8.01667	6.97857	-0.658929	2.78571
				10.0083	9.68571	1.49107	4.91607
				11.8625	12.2714	3.36786	7.03393
				13.8917	14.1946	4.77857	8.89821
				15.4792	15.6321	5.75357	10.6196
				16.5917	16.7554	6.12321	12.15
				17.1125	17.3464	6.1625	13.0875
				16.8667	17.2804	5.77321	13.0875
				15.7708	16.5321	4.81071	12.3446
				14.2542	14.8179	3.4875	10.9768
				12.7292	12.9786	2.13571	9.50536
				11.7083	11.5536	1.34821	8.34286
				11.4125	10.4821	1.02857	7.42143
				10.8583	9.83393	0.505357	6.27857
				10.1375	9.24643	-0.105357	5.58036
				9.56667	8.8125	-0.733929	5.12679
				9.075	8.60179	-1.53036	4.71429
				8.65	8.03393	-2.03571	4.18393
				8.29167	7.425	-2.42857	3.53214
				7.77083	6.83214	-2.90357	3.10714
				7.325	6.24643	-3.59464	2.38393
				7.09583	6.16786	-4.20357	2.01429
				6.90833	6.27857	-4.45714	1.93393
				7.41667	8.1125	-4.625	2.15357
				8.64167	10.7714	-4.03929	3.67143
				10.1042	12.8929	-3	6.03036
				11.2292	14.5821	-1.88214	8.18929
				12.0875	16.0196	-1.02321	10
				12.7958	17.2607	-0.369643	11.7143
				13.4292	18.2357	0.0142857	13.1339
				14.1667	18.8786	0.1625	14.1893
				14.6125	18.8839	-0.192857	14.4179
				14.1792	18.0929	-1.13393	13.7893
				13.2833	16.0964	-2.29821	12.6804
				12.7875	14.0446	-3.00179	11.3839
				12.5333	12.5643	-3.44286	10.0643
				11.8083	11.1786	-3.82857	8.58929
				11.0583	10.0982	-4.1	7.52679
				10.6667	9.17321	-4.51607	6.55536
				10.3583	8.54643	-5	5.46429
				10.2125	8.43929	-5.37679	4.46786
				10.1375	8.18571	-5.6875	3.81964
				9.6625	7.95179	-6.08571	3.30357
				9.29583	7.28929	-6.36429	2.975
				8.62917	6.85179	-6.60714	2.56071
				8.55833	6.35893	-6.83929	2.125
				8.62917	6.13929	-7.02143	1.86964
				8.92083	7.225	-6.68393	2.05893
				9.7375	9.29464	-5.72857	3.23214
				10.6208	11.3536	-4.21964	5.23571
				11.475	13.0268	-2.61607	7.3125
				12.1542	14.2696	-1.15	9.55714
				12.6375	15.3679	0.0553571	11.9036
				13.2167	16.4196	0.992857	13.9321
				13.6958	17.2732	1.57321	15.2089
				13.8333	17.4321	1.39821	15.1911
				13.4583	16.6518	0.708929	13.9625
				12.15	15.0768	-0.2375	12.0804
				11	13.225	-1.10179	10.3232
				10.325	11.7518	-1.67143	8.68393
				10.1	10.8304	-2.1375	7.03036
				9.725	10.1821	-2.51964	5.94107
				9.0625	9.80536	-2.91964	5.08571
				8.57083	9.33929	-3.05893	4.68036
				8.05833	8.62321	-2.92679	4.22321
				7.625	8.3375	-2.8125	3.62321
				7.39583	8.075	-2.79464	2.92321
				7.3125	7.66429	-2.88929	2.11964
				7.2375	7.1125	-3.14821	1.43929
				7.1375	6.71964	-3.40536	0.955357
				7.07917	6.45893	-3.575	0.558929
				7.35833	7.26786	-3.28929	1.28929
				8.325	9.57321	-2.4875	3.40357
				9.3625	11.8964	-1.22679	5.95536
				10.075	13.6571	0.198214	8.24464
				10.8208	15.1679	1.49643	10.1143
				11.7167	16.3571	2.60893	11.65
				12.5667	17.5196	3.30357	12.8375
				13.5333	18.4679	3.49464	13.5768
				14.1833	18.6143	3.13393	13.4821
				14.0625	17.975	2.36964	12.55
				13.0667	16.2946	1.4	10.8768
				11.775	14.7089	0.505357	8.76786
				10.7583	14.0821	-0.451786	7.13036
				10.3083	13.0304	-1.23571	5.97321
				10.3375	11.8321	-1.78393	5.0625
				10.5667	11.2071	-2.19464	4.41786
				10.1667	10.7536	-2.47143	3.86607
				9.17917	10.0179	-2.74464	3.22857
				8.35	9.4625	-3.08036	2.97143
				7.74583	8.98036	-3.34821	2.525
				7.1375	8.45	-3.72321	1.68571
				6.35833	8.07857	-4.09643	1.20893
				5.72083	7.94464	-4.54464	0.691071
				5.075	7.75893	-4.85	0.125
				5.02917	8.38036	-4.43214	0.603571
				5.54167	10.1536	-2.97321	2.61607
				6.55833	12.0911	-1.04821	5.32679
				7.42917	13.9054	0.596429	7.63929
				8.0625	15.6482	1.99107	9.35536
				8.675	17.0804	3.02679	10.7589
				9.15	18.2893	3.81607	11.3196
				9.34167	19.1482	4.26071	11.5625
				9.36667	19.2482	4.11607	11.3554
				8.74167	18.5232	3.22143	10.3268
				7.34583	16.9464	1.86964	8.62321
				6.3375	15.175	0.453571	7.06964
				5.80833	13.8732	-0.785714	6.02679
				5.15417	12.8464	-1.73214	5.29821
				4.65833	12.0161	-2.19464	4.52143
				4.36667	11.4036	-2.35714	3.8875
				4.24583	10.9946	-2.44464	3.35179
				4.0875	10.3714	-2.31964	2.72321
				3.89583	9.85714	-2.175	2.23036
				3.77083	9.38929	-2.19643	1.72857
				3.8375	8.68571	-2.34464	0.9875
				3.98333	8.00179	-2.44107	0.367857
				3.92917	7.55714	-2.48393	0.0696429
				4.09583	7.28571	-2.5625	-0.205357
				4.56667	7.90536	-2.06429	0.394643
				5.55833	9.69464	-0.742857	1.69464
				6.99167	11.8804	0.785714	3.5
				8.44167	13.6196	1.83393	5.55714
				9.65417	15.2786	2.23571	7.62321
				10.2958	16.7554	2.19286	9.2125
				10.7875	17.9839	1.94107	10.3429
				11.1875	18.8393	1.59643	11.3
				11.2792	18.8089	1.12679	11.5357
				10.7667	17.8036	0.5	10.7304
				9.4875	16.1482	-0.0696429	9.19643
				8.42083	14.2875	-0.489286	7.44464
				8.2375	12.6571	-0.789286	6.14286
				8.25833	11.6714	-1.1	5.29286
				7.98333	10.9054	-1.425	4.59464
				7.58333	10.0286	-1.91786	4.2
				6.93333	9.43571	-2.26786	4.15
				6.19583	8.95536	-2.77143	3.81429
				6.32917	8.73036	-3.38571	3.37679
				6.31667	8.3125	-4.01964	2.75179
				6.04167	7.90179	-4.65536	2.11786
				6.05	7.47857	-5.21607	1.65536
				5.725	7.04464	-5.6375	0.892857
				5.25	6.65893	-5.97679	0.591071
				5.39167	7.39821	-5.80536	0.914286
				6.775	9.1875	-4.6375	2.3625
				8.89583	11.1214	-2.90893	4.53929
				10.9417	12.775	-1.34464	6.81429
				11.625	14.2268	-0.0553571	8.99286
				11.9542	15.3554	0.819643	10.5357
				12.5208	16.0982	1.44643	11.5125
				12.8792	16.4714	1.88571	12.1589
				12.925	16.2536	1.94286	12.1607
				12.4833	15.4196	1.2125	11.4446
				11.525	13.9125	-0.0660714	10.0143
				11.0167	12.5107	-1.26429	8.52321
				10.7583	11.2054	-2.29643	7.35357
				10.175	9.97143	-2.93929	6.40357
				9.81667	9.25714	-3.55536	5.30357
				9.18333	8.76429	-4.025	4.27143
				8.4375	8.25	-4.41071	3.625
				7.90833	7.91429	-4.48214	3.08571
				7.525	7.48929	-4.55357	2.57679
				7.0875	6.98214	-4.90536	2.06964
				6.54583	6.45179	-5.20536	1.47857
				6.10417	6.05536	-5.375	0.858929
				5.69583	5.54107	-5.63393	0.45
				5.575	5.33571	-5.78393	0.271429
				5.82917	5.88393	-5.4875	0.496429
				6.7375	7.5125	-4.18393	1.71071
				7.97083	9.27321	-2.15714	3.93214
				9.45417	10.6607	-0.217857	6.25179
				11.0042	11.9554	1.4125	8.25
				12.525	13.1304	2.78929	9.90357
				13.9958	13.7482	3.84286	11.025
				15.3042	14.0589	4.41786	11.8214
				15.9125	14.0732	4.27143	11.8679
				15.1042	13.5768	3.26964	10.9786
				13.4417	12.5464	1.78929	9.56429
				11.9542	11.3179	0.378571	8.08393
				11.1125	10.4732	-0.694643	6.9625
				10.3792	9.86786	-1.525	6.0875
				9.87917	9.375	-2.18036	5.15536
				9.68333	8.88393	-2.73929	4.625
				9.46667	8.48036	-3.1125	4.26964
				9.075	8.09821	-3.41071	3.99821
				8.73333	7.78214	-3.76964	3.69643
				8.40417	7.56071	-4.03036	3.39643
				8.1	7.45	-4.35	3.05893
				7.85417	7.30357	-4.67857	2.7625
				7.68333	7.02321	-4.83929	2.44821
				7.38333	6.76607	-4.89821	2.09107
				7.54583	7.23036	-4.55714	2.43929
				8.5875	8.33393	-3.61964	3.71071
				10.0375	9.3	-2.4	5.59464
				10.85	10.1536	-1.0625	7.39821
				11.2708	10.8339	0.296429	9.24643
				11.6833	11.5161	1.50536	10.6286
				12.0417	12.2732	2.66964	11.5054
				12.25	12.8429	3.37321	11.9786
				12.3417	12.9607	3.38571	11.9161
				12.0333	12.5714	2.76429	11.2339
				11.3333	11.8661	1.70179	9.94821
				10.7417	11.1696	0.498214	8.76964
				10.2958	10.5804	-0.582143	7.98036
				9.8	10.1571	-1.54643	7.22857
				9.2875	9.93036	-2.22143	6.60714
				8.70417	9.69286	-2.5125	6.03036
				8.175	9.54107	-2.84821	5.38036
				8	9.24643	-3.28214	4.78929
				7.8125	9.00536	-3.675	4.13929
				7.65833	8.85	-4.06429	3.51429
				7.57083	8.71429	-4.36607	3.05
				7.34583	8.55536	-4.67143	2.75714
				7.19167	8.3875	-5.04107	2.50179
				7.22917	8.18571	-5.31071	2.31964
				7.76667	8.51964	-5.12679	2.85179
				8.9	9.25357	-4.2125	4.49464
				10.2333	10.0429	-2.45357	7.0125
				11.8167	10.7804	-0.421429	9.02143
				13.1542	11.5607	1.31964	10.4661
				14.0667	12.6482	2.7625	11.5929
				14.45	13.7482	3.75357	12.1982
				14.3125	14.575	4.25714	12.4143
				13.825	14.7893	4.26071	12.2875
				12.5583	14.1946	3.51607	11.5518
				10.8292	12.9464	2.34643	10.0375
				9.45833	11.7304	1.27857	8.60714
				8.575	10.7929	0.423214	7.59464
				7.925	10.0607	-0.273214	6.64107
				7.36667	9.43036	-0.746429	5.71786
				7	8.98571	-1.06429	4.79643
				7.025	8.71429	-1.34107	3.99643
				6.93333	8.5125	-1.62143	3.53214
				6.39583	8.45179	-1.90714	3.11071
				5.77917	8.27857	-2.13929	2.90179
				5.60833	7.93929	-2.1875	2.57321
				5.44583	7.62143	-2.34107	2.10893
				5.04167	7.44286	-2.65714	1.65714
				4.59583	7.31071	-2.78571	1.41429
				4.32917	7.64107	-2.61607	1.82679
				4.70417	8.58571	-1.69286	3.225
				5.57083	10.2107	-0.0303571	5.00714
				6.49583	12.1607	1.50179	6.55536
				7.625	14.1232	2.67857	7.93393
				8.95417	15.5446	3.6125	8.89821
				9.65417	16.3054	4.22321	9.50179
				9.89167	16.6661	4.62321	9.73571
				9.65417	16.4536	4.5875	9.525
				8.675	15.5929	3.80714	8.84107
				6.80417	14.275	2.57857	7.88929
				5.8625	13.0589	1.58571	6.88929
				5.52917	12.0589	0.696429	5.94286
				5.24167	11.325	-0.0410714	4.93036
				5.22917	10.7607	-0.307143	4.50179
				4.76667	10.2179	-0.605357	4.42321
				3.925	9.71071	-0.958929	4.15357
				3.5375	9.2875	-1.19643	3.93393
				3.0625	8.85714	-1.45	3.37679
				2.13333	8.39107	-1.70893	2.66071
				1.37917	7.86607	-1.96964	2.16429
				0.916667	7.3625	-2.14286	1.89821
				0.683333	6.81964	-2.22143	1.41786
				0.633333	6.65357	-2.26964	0.939286
				0.883333	7.06964	-1.79464	1.16607
				2.575	8.12143	-0.625	2.23393
				4.70833	9.44464	0.676786	3.84107
				6.87083	10.6661	1.4375	5.19643
				9.12917	11.7339	1.93571	6.39107
				10.9042	12.6768	2.325	7.5
				12.2167	13.3446	2.63036	8.2875
				12.75	13.6232	2.74286	8.88571
				12.425	13.4482	2.42143	9.01964
				10.8875	12.9304	1.78214	8.53393
				8.89167	11.9321	1.00536	7.36071
				8.22917	10.9	0.476786	6.18929
				7.9125	10.0661	0.119643	5.38571
				7.09583	9.50357	-0.201786	4.69107
				6.35833	9.15536	-0.475	3.85714
				5.8	8.90893	-0.705357	2.8625
				5.1	8.56071	-1.02679	2.14107
				4.32083	8.04286	-1.40357	1.72857
				3.80417	7.525	-1.72143	1.19821
				3.5625	7.02143	-1.9625	0.5375
				3.35417	6.78393	-2.29286	-0.0535714
				2.85	6.68571	-2.71071	-0.551786
				2.5375	6.53571	-3.10357	-0.996429
				2.4375	6.43571	-3.49286	-1.31786
				2.54583	6.86071	-3.6875	-0.95
				2.46667	7.85179	-3.3125	0.605357
				3.15833	9.28571	-2.66071	2.83571
				4.3	10.6268	-2.11964	4.94643
				5.28333	11.8125	-1.66607	6.88214
				6.2375	12.7214	-1.22321	8.68036
				7.20417	13.3393	-0.789286	9.69464
				8.10833	13.7839	-0.503571	10.2804
				8.35	13.625	-0.5	10.1071
				7.90417	12.7018	-0.801786	9.22857
				6.91667	11.4357	-1.13571	7.87857
				5.8625	10.3179	-1.48393	6.55
				5.14583	9.4875	-1.89643	5.6
				4.225	9.03571	-2.04821	4.83571
				3.44583	8.64286	-2.20357	3.87857
				2.98333	8.10536	-2.28214	2.92679
				2.64583	7.63571	-2.46786	2.01964
				2.7	7.25357	-2.71964	1.00179
				2.4875	6.86429	-3.05	0.189286
				2.25833	6.40179	-3.29821	-0.610714
				2.15	5.88393	-3.5625	-1.19286
				2.225	5.19464	-3.81964	-1.69107
				2.40417	4.87321	-4.04286	-2.3375
				2.59167	4.66071	-4.29821	-2.50179
				3.10417	4.8375	-4.17679	-1.89821
				4.05417	5.53214	-3.36429	-0.0803571
				5.2375	6.47679	-2.21607	2.37679
				6.61667	7.41964	-1.25357	4.74286
				8.04167	8.31964	-0.398214	6.48393
				9.19167	9.14821	0.348214	7.6125
				9.9	9.8	1.04643	8.36429
				10.2875	10.3	1.52857	8.80536
				10.4625	10.1768	1.38036	8.21429
				9.9375	9.59821	0.821429	6.8125
				8.87083	8.84821	-0.1375	5.2375
				7.76667	7.99821	-1.04464	3.55357
				6.7625	7.26964	-1.59643	2.3375
				6.2125	6.74286	-1.88214	1.73214
				5.82917	6.375	-2.23393	1.16071
				5.45833	6.14107	-2.72143	0.405357
				5.22917	5.75893	-3.06607	-0.248214
				5.10417	5.29464	-3.175	-0.841071
				4.775	4.70893	-3.4625	-1.0625
				4.32917	4.27857	-3.93214	-1.50357
				3.9375	3.77857	-4.24821	-2.03929
				3.52917	3.26607	-4.57857	-2.30714
				3.28333	2.77857	-4.68393	-2.63036
				3.0875	2.32679	-4.7375	-3.11607
				3.47917	2.43929	-4.23214	-2.79643
				4.32917	3.07321	-3.09643	-1.37857
				5.25	4.01786	-1.62321	0.5625
				6.1	5.075	-0.367857	2.60536
				6.69167	6.19464	0.519643	4.38036
				7.075	7.19107	1.21607	5.39643
				7.40833	7.86786	1.80536	6.03571
				7.53333	8.1875	2.32679	6.60179
				7.30417	8.03393	2.31786	6.49643
				6.6875	7.39107	1.66429	5.68929
				5.92083	6.51429	0.708929	4.26071
				5.1125	5.69821	-0.225	2.50357
				4.4875	5.30714	-0.932143	1.09643
				3.90417	5.0375	-1.38929	0.308929
				3.66667	4.61071	-1.6625	-0.123214
				3.45833	4.14286	-1.81429	-0.417857
				3.08333	3.70357	-2.01786	-1.21964
				3.89167	3.39107	-2.23036	-1.78571
				4.44583	2.88929	-2.39821	-2.24643
				3.89167	2.52679	-2.63571	-2.65
				3.5875	2.23393	-2.93929	-3.11429
				3.55833	1.93036	-3.18214	-3.70357
				3.24167	1.56964	-3.31071	-4.17857
				2.7125	1.31607	-3.06607	-4.48036
				2.85417	1.86429	-2.84643	-4.14286
				3.81667	3.24643	-2.57321	-2.55536
				4.99583	4.86607	-2.09821	-0.364286
				6.12083	6.3375	-1.47143	2.06964
				7.15833	7.71429	-0.928571	4.27857
				8.09583	9.12143	-0.525	5.99286
				8.87083	10.4429	-0.180357	7.38393
				9.57083	11.45	-0.0392857	8.425
				9.54167	11.5482	-0.1625	8.56964
				8.575	10.6821	-0.555357	7.35893
				7.1625	9.15357	-1.19821	5.52143
				5.93333	7.5625	-1.9	3.5375
				4.97083	5.90179	-2.46071	1.93214
				4.175	4.68036	-3.00893	0.5625
				3.60833	3.95	-3.50536	-0.341071
				3.37083	3.39286	-3.975	-0.9375
				2.95833	3.23571	-4.55893	-1.38929
				2.31667	2.99821	-5.13036	-1.73393
				1.73333	2.60179	-5.65893	-2.08929
				1.2	2.23393	-6.0625	-2.38036
				0.729167	1.79643	-6.48036	-2.8375
				0.733333	1.39107	-6.81786	-3.46786
				0.6875	1.01607	-7.00357	-3.91071
				-0.0458333	0.585714	-7.19107	-4.27857
				0.4625	0.8875	-7.12857	-3.96429
				2.29167	2.65357	-6.32857	-2.31964
				4.17083	4.79286	-5.025	0.196429
				5.58333	6.65893	-3.59821	2.66071
				6.825	8.41786	-2.33393	4.77857
				7.84167	10	-1.39107	6.48393
				8.58333	11.2625	-0.719643	7.70893
				9.1875	12.0071	-0.3125	8.57321
				9.025	11.9321	-0.351786	8.65179
				8.175	11.1464	-0.773214	7.95714
				6.7375	9.95893	-1.51607	6.75714
				5.2875	8.68571	-2.28036	5.05536
				4.13333	7.48214	-2.98036	3.84286
				3.37917	6.39107	-3.69821	2.65893
				2.83333	5.60714	-4.17679	1.28036
				2.09167	5.2375	-4.4875	0.3875
				1.37083	4.9875	-4.82321	-0.0214286
				0.758333	4.75179	-4.99286	-0.316071
				0.366667	4.52857	-5.22857	-0.633929
				0.0791667	4.21964	-5.46429	-0.926786
				-0.345833	3.87143	-5.73393	-1.37679
				-0.575	3.6	-6.16071	-2.12143
				-0.5375	3.33571	-6.68214	-2.76429
				-0.5	3.12143	-7.11786	-3.18036
				-0.0416667	3.84286	-7.04286	-2.46607
				1.9	5.45714	-6.03036	-0.707143
				4.29583	7.21429	-4.50893	1.23929
				6.6125	8.83929	-3.08393	3.63571
				8.5625	10.2768	-1.75536	5.73214
				9.97083	11.4464	-0.4625	7.31429
				10.6833	12.4143	0.523214	8.6125
				10.9792	13.0161	1.07857	9.31607
				10.775	12.8143	1.09464	9.275
				10.1417	11.7071	0.523214	8.30893
				8.97083	10.1	-0.45	6.88929
				7.82917	8.4125	-1.61607	5.16429
				7.05	6.99107	-2.55357	3.68929
				6.55	5.87143	-3.11964	2.59464
				6.275	5.2	-3.48214	1.74107
				6.36667	4.80536	-3.68929	1.09107
				6.63333	4.62679	-4.06429	0.166071
				7.06667	4.475	-4.51607	-0.658929
				7.35	4.28393	-4.84107	-1.11429
				6.92083	3.94643	-5.2375	-1.54643
				5.7375	3.42857	-5.64643	-1.95179
				4.74167	3.0625	-5.96429	-2.46964
				4.675	2.69464	-6.14286	-2.50357
				4.925	2.55536	-6.06964	-2.51964
				5.33333	3.01786	-5.97321	-2.18036
				6.65833	4.625	-5.21607	-0.883929
				8.52083	6.55357	-3.77143	1.20714
				9.9625	8.35357	-2.21607	3.24643
				11.1292	10.1179	-0.973214	5.2375
				12.0042	11.7268	0.0714286	7.09464
				12.4958	13.0946	0.975	8.19821
				12.4667	13.8839	1.49107	8.55179
				11.7833	13.8304	1.42679	8.62679
				10.4333	13.1054	0.805357	7.92857
				8.5625	12.0429	-0.464286	6.33036
				6.88333	10.9268	-1.5875	4.65536
				6.0625	9.97857	-2.3875	3.58036
				5.29583	9.46071	-2.975	2.82143
				4.45417	9.08393	-3.38036	1.63214
				3.85417	8.64286	-3.84464	0.835714
				3.27083	8.35536	-4.26607	0.319643
				2.80417	7.8125	-4.525	-0.310714
				2.125	7.35893	-4.87679	-0.717857
				1.55	6.86429	-5.14107	-1.27857
				1.35833	6.28929	-5.24464	-1.97679
				1.0625	5.71071	-5.69107	-2.63036
				0.795833	5.29821	-6.03214	-2.8625
				0.8375	5.0875	-6.16607	-3.25893
				1.15	5.475	-5.625	-3.33929
				2.3	6.63571	-3.6375	-1.99286
				3.65	8.2875	-1.46964	0.0875
				4.80833	10.0821	0.108929	2.37679
				5.75417	11.8286	1.30714	4.62857
				6.29583	13.3732	2.14286	6.93393
				6.68333	14.575	2.70357	9.12321
				6.75	15.275	3.14464	10.8286
				6.2625	15.1982	3.19286	11.1893
				5.58333	14.4179	2.71786	10.0982
				4.77083	12.9268	1.79286	8.04107
				3.7875	11.1946	0.867857	5.88036
				2.81667	9.83393	0.191071	4.11429
				2.00833	8.78393	-0.2875	2.95179
				1.42083	7.94107	-0.648214	2.13214
				0.858333	7.33571	-1.09286	1.48571
				0.4875	6.8125	-1.4375	0.771429
				0.108333	6.23036	-1.6625	0.4
				-0.2125	5.66071	-1.88571	0.0357143
				-0.383333	5.08214	-2.15893	-0.558929
				-0.6	4.67857	-2.67321	-1.29107
				-0.783333	4.15179	-3.1375	-1.96071
				-0.9375	3.72143	-3.61071	-2.54286
				-1.10417	3.63214	-4.09107	-2.98929
				-1.02083	4.35714	-3.8375	-2.62857
				0.420833	5.97321	-2.79107	-1.22143
				2.4625	8.05179	-1.55536	0.996429
				4.28333	10.2196	-0.358929	3.09821
				6.225	12.3321	0.889286	5.18393
				7.83333	14.2125	1.96071	7.2375
				9.125	15.6304	2.70714	8.73929
				10.0167	16.4786	3.21071	9.54821
				10.0167	16.4732	3.15714	9.4625
				9.2625	15.6857	2.55536	8.5
				8.025	14.3268	1.55714	6.67143
				6.77083	12.7875	0.378571	4.89286
				5.9375	11.5268	-0.419643	3.42143
				5.2	10.5875	-1.03036	2.44821
				5.48333	9.86071	-1.60179	1.51607
				6.29167	9.30179	-2.1125	0.730357
				6.56667	8.90893	-2.60357	0.116071
				6.525	8.55357	-3.04464	-0.525
				6.0625	8.14643	-3.12857	-1.06607
				5.3625	7.66429	-3.18393	-1.58214
				4.725	7.18571	-3.58214	-2.16071
				4.02083	6.63036	-4.08036	-2.5375
				3.29583	6.23929	-4.69464	-2.95
				2.7625	6.00893	-4.82321	-3.16071
				2.57917	6.34821	-4.32321	-3.0375
				3.525	7.44821	-3.48214	-2.10893
				4.70417	8.93929	-2.65536	-0.323214
				5.5875	10.5821	-2.03214	1.6125
				6.37917	12.2143	-1.31071	3.98393
				7.02083	13.7339	-0.651786	6.325
				7.50417	15.1429	-0.210714	8.0125
				7.8125	16.0857	0.1875	9.04286
				7.56667	16.1911	0.316071	9.19107
				6.825	15.4482	0.103571	8.57321
				5.8125	14.1643	-0.558929	7.56964
				4.62917	12.9232	-1.59107	6.47857
				3.70833	11.8393	-2.65714	5.70536
				3.24583	10.8893	-3.62321	5.19107
				2.88333	10.1196	-4.37321	5.00536
				2.67083	9.625	-4.80179	4.92857
				2.425	9.2625	-5.15536	4.76071
				2.15417	9.0125	-5.35357	4.8375
				1.92083	8.79107	-5.64464	4.72321
				1.58333	8.60179	-6.04107	4.34107
				1.2875	8.26607	-6.39107	3.5875
				0.970833	7.79643	-6.65714	2.68393
				0.645833	7.62321	-6.51071	1.6875
				0.7	7.64643	-6.50536	0.678571
				1.00833	8.175	-6.16607	0.4125
				2.425	9.2	-4.86964	1.9625
				4.65833	10.3518	-3.08214	4.02679
				6.30417	11.4196	-1.49286	5.71071
				7.7875	12.3536	-0.0910714	7.175
				8.94167	13.2304	0.991071	8.36964
				9.74583	13.8518	1.74821	9.43214
				10.2833	14.0464	2.22321	10.2214
				10.1417	13.7357	2.1875	10.2786
				9.175	12.9446	1.55	9.30536
				7.80417	11.8446	0.433929	7.94643
				6.4125	10.8018	-0.801786	6.56786
				5.2125	9.91607	-1.56964	5.22143
				4.425	9.225	-2.00714	4.06786
				3.72083	8.66964	-2.51429	3.26964
				2.975	8.10536	-3.01429	2.76071
				2.24167	7.54643	-3.25714	2.26964
				1.63333	6.98571	-3.69286	1.79464
				1.14167	6.37857	-4.21429	1.25357
				0.695833	6	-4.67143	0.626786
				0.491667	5.64643	-5.11071	0.198214
				0.3	5.10179	-5.60179	-0.351786
				0.283333	4.63036	-6.07679	-0.855357
				0.104167	4.34286	-6.29643	-1.25893
				0.258333	4.525	-5.98036	-0.896429
				1.0375	5.31071	-4.45	0.0660714
				2.19167	6.39107	-2.24643	1.4125
				3.4375	7.33214	-0.355357	2.93214
				4.54583	8.16071	1.21786	3.90179
				5.32917	9.03393	2.3125	4.76786
				5.81667	9.82679	3.16429	5.30357
				6.19583	10.4214	3.69107	5.50714
				6.3125	10.6232	3.62679	5.40179
				6.09167	10.1554	2.8	4.62143
				5.75833	9.47857	1.57679	3.55357
				5.425	8.74286	0.475	2.63929
				5.05	8.21964	-0.542857	1.74821
				4.75417	7.74643	-1.35714	0.846429
				4.52083	7.26607	-2.0875	-0.0482143
				4.14167	6.75179	-2.29107	-1.04643
				3.96667	6.14107	-2.68036	-2.05893
				3.90417	5.65	-3.08571	-2.97321
				3.7	5.28571	-3.11786	-3.55
				3.35	5.01429	-3.44286	-3.87857
				2.97083	4.80357	-3.8625	-4.29821
				2.66667	4.35357	-4.23571	-4.45
				2.25417	3.95	-4.63571	-4.85714
				1.98333	3.84286	-4.91071	-5.18571
				2.12083	4.00357	-4.56607	-4.93393
				2.60833	4.48393	-3.4125	-3.40893
				3.375	5.16071	-1.72857	-1.44821
				4.92917	5.77679	0.0196429	0.296429
				6.16667	6.28036	1.47857	1.41964
				7.02917	6.67143	2.775	2.125
				7.84583	7.1125	3.775	2.78214
				8.38333	7.40714	4.28214	3.12679
				8.47083	7.28393	4.25714	2.94464
				7.89167	6.74286	3.63571	2.14821
				6.65	5.96786	2.56429	0.998214
				5.20417	5.38929	1.38214	-0.0910714
				3.9375	5.09464	0.469643	-0.855357
				2.39583	4.91607	-0.242857	-1.35357
				1.06667	4.67857	-0.714286	-1.71964
				0.270833	4.34821	-1.18214	-1.85179
				-0.383333	3.94643	-1.7875	-2.30357
				-0.716667	3.53571	-2.49286	-2.72321
				-1.1	3.21607	-3.19107	-3.225
				-1.44583	2.9625	-3.72857	-3.53393
				-1.99167	2.76429	-4.16786	-3.91071
				-2.43333	2.54821	-4.63214	-4.67679
				-2.99167	2.43036	-5.1	-5.16607
				-3.43333	2.64643	-5.49464	-5.48036
				-3.2625	2.84821	-5.50357	-5.69464
				-2.32917	3.38571	-4.59821	-5.07321
				-1.03333	4.31071	-3.27857	-3.57321
				0.591667	5.26607	-1.66964	-1.94107
				2.35	6.07857	-0.0357143	-0.517857
				3.875	6.6875	1.19464	0.708929
				5.25417	6.95714	2.02321	1.82143
				6.07917	6.75	2.38393	2.74643
				5.99583	6.23393	2.13929	3.04821
				5.02083	5.51429	1.475	2.5875
				3.72083	4.73214	0.533929	1.475
				2.69167	4.03214	-0.473214	0.471429
				1.78333	3.42857	-1.20893	-0.391071
				0.995833	3.07143	-1.74107	-1.14821
				0.545833	2.73571	-2.04464	-1.57857
				0.0375	2.49643	-2.15	-1.7125
				-0.533333	2.14821	-2.55536	-1.90714
				-1.275	1.73036	-3.07143	-2.21071
				-1.99583	1.83571	-3.60893	-2.38214
				-2.19167	1.69107	-3.99821	-2.53929
				-2.35417	1.3	-4.36786	-2.69464
				-2.65417	0.885714	-4.76964	-2.84107
				-2.7875	0.616071	-5.14643	-3.025
				-2.75833	0.476786	-5.52679	-3.23393
				-2.4625	0.535714	-5.1	-2.86786
				-1.52917	1.35893	-3.97143	-1.81429
				-0.0875	2.67143	-2.54464	-0.2625
				1.27083	4.09643	-1.275	1.11786
				2.50417	5.51786	-0.258929	2.06607
				3.44583	6.69464	0.546429	2.90714
				4.10833	7.51429	1.15357	3.58571
				4.45833	7.96786	1.41964	3.93393
				4.325	7.88929	1.13571	3.75536
				3.40833	7.28036	0.380357	3.01071
				2.24583	6.17321	-0.555357	2.15714
				1.3125	4.99821	-1.575	1.28571
				0.645833	4.04107	-2.39107	0.460714
				0.225	3.35714	-2.94643	-0.194643
				0.0791667	2.83036	-3.36071	-0.583929
				-0.433333	2.33929	-3.74107	-0.873214
				-0.9625	2.03214	-4.13571	-1.27143
				-1.2875	1.82321	-4.49107	-1.66607
				-1.5875	1.54643	-4.76607	-2.00536
				-1.84583	1.22321	-5.03571	-2.40536
				-1.93333	0.760714	-5.36607	-2.91071
				-1.26667	0.289286	-5.75	-3.34643
				-1.09583	-0.0410714	-5.9625	-3.75357
				-1.50417	-0.267857	-5.875	-4.03929
				-1.02083	0.0767857	-5.175	-3.70357
				0.491667	1.44464	-3.81786	-2.43036
				2.02083	2.95357	-2.15714	-0.894643
				3.2625	4.42143	-0.514286	0.746429
				3.97083	6.07143	0.728571	2.44464
				4.57083	7.58929	1.47143	3.59821
				5.14583	8.86429	1.95357	4.28929
				5.58333	9.71607	2.19464	4.74643
				5.67083	9.71607	2.15357	4.76964
				5.15417	8.89286	1.39464	4.12857
				4.40833	7.47679	0.15	3.125
				4.05	6.06786	-1.33393	1.85357
				3.6875	4.87143	-2.46429	0.819643
				3.27083	3.88036	-3.33036	0.121429
				2.96667	3.16786	-4.04107	-0.533929
				2.7	2.65714	-4.37857	-1.10714
				2.225	2.17321	-4.81786	-1.66607
				1.6875	1.78036	-5.22143	-2.2875
				1.27083	1.46964	-5.3375	-3.09107
				0.841667	1.125	-5.41429	-3.64286
				0.375	0.967857	-5.64464	-4.03929
				0.0125	0.769643	-5.89107	-4.15536
				-0.454167	0.4875	-6.14107	-4.44107
				-0.833333	0.305357	-6.08214	-4.72679
				-0.7875	0.757143	-5.21786	-4.70536
				-0.345833	2.17321	-3.67679	-3.91607
				0.283333	4.06607	-1.99286	-2.4625
				0.929167	5.79107	-0.55	-0.741071
				1.625	7.10893	0.469643	1.10714
				2.31667	8.23929	1.36607	2.56429
				3.17083	9.16607	2.14286	3.46964
				3.78333	9.81964	2.67679	3.93036
				3.93333	9.95714	2.61071	3.86429
				3.43333	9.5125	2.05179	3.26607
				2.44583	8.49464	1.18393	2.20357
				1.40833	7.45714	0.260714	1.09107
				0.595833	6.75714	-0.455357	0.119643
				0.104167	6.06964	-1.09643	-0.523214
				-0.429167	5.66071	-1.6375	-0.833929
				-0.604167	5.27321	-2.17143	-1.00357
				-0.608333	4.79107	-2.725	-1.11071
				-0.445833	5.54286	-3.23214	0.267857
				-0.145833	5.95714	-3.65536	1.23036
				0.0291667	5.69286	-4.04107	1.13929
				-0.0166667	5.45179	-4.31071	0.65
				0.0583333	5.15714	-4.55536	0.0571429
				-0.0541667	4.86786	-4.7375	-0.398214
				-0.229167	4.7	-4.69643	-0.989286
				-0.391667	4.71964	-4.21429	-1.06071
				-0.133333	5.06071	-3.00179	-0.451786
				0.858333	5.75179	-1.47321	0.753571
				2.125	6.50357	-0.203571	2.25536
				3.0375	7.21786	0.723214	3.72143
				3.88333	7.92321	1.43036	4.8375
				4.65	8.55179	1.76071	5.76607
				5.19167	8.90536	1.71607	6.29286
				5.30417	8.85179	1.37143	6.18571
				4.26667	8.35179	0.7	5.31607
				2.79167	7.59107	-0.358929	3.925
				1.70417	6.65179	-1.18036	2.42857
				0.95	5.7625	-1.57857	1.19286
				0.179167	5.18929	-2.03393	0.107143
				-0.279167	4.90357	-2.65357	-0.657143
				-0.7625	4.73929	-2.86429	-1.25536
				-1.27083	4.51607	-2.75357	-1.68214
				-1.62083	4.22679	-3.05714	-2.13036
				-1.7125	3.9625	-3.45893	-2.61429
				-1.86667	3.69286	-3.65179	-3.15179
				-2.44583	3.43393	-3.83393	-3.75536
				-2.67083	3.18214	-4.16429	-4.11964
				-2.69583	2.88929	-4.39464	-4.47679
				-2.75417	2.7625	-4.4875	-4.79464
				-2.5375	3.03393	-4.28214	-4.77857
				-1.7125	3.52143	-3.42857	-4.04464
				-0.404167	3.98214	-2.17857	-2.25
				0.841667	4.41964	-0.998214	-0.164286
				1.975	4.96071	-0.0232143	1.74643
				2.92083	5.54286	0.778571	3.39821
				3.56667	6.17679	1.21786	4.72143
				3.95417	6.79464	1.24286	5.67143
				3.79583	7.02321	0.753571	5.70357
				3.15417	6.74286	-0.210714	4.70357
				2.42917	6.01786	-1.39643	3.36071
				1.70833	5.34643	-2.63393	1.99107
				1.12083	4.77679	-3.59107	0.7125
				0.7875	4.20893	-4.44821	-0.233929
				0.45	3.78571	-5.03571	-0.903571
				0.195833	3.46071	-5.25714	-1.60179
				-0.0541667	3.11964	-5.52321	-2.33214
				-0.416667	2.89643	-5.82679	-2.89464
				-0.754167	2.575	-6.04464	-3.20536
				-1.1375	2.0125	-6.18571	-3.75893
				-1.46667	1.42321	-6.46071	-4.34643
				-1.67083	1.04464	-6.58214	-4.96607
				-1.7125	0.710714	-6.58036	-5.3625
				-1.74167	0.375	-6.47857	-5.55
				-1.55833	0.426786	-5.69107	-5.39107
				-1.32917	1.14464	-3.78393	-4.275
				-0.579167	2.49643	-1.775	-2.15893
				0.604167	4.05	-0.108929	-0.180357
				1.85833	5.46786	1.39643	1.43036
				2.8125	6.55179	2.60357	2.65714
				3.5375	7.025	3.58929	3.525
				3.94583	6.90357	4.3	4.25179
				4.075	6.26786	4.3625	4.40714
				3.80833	5.29643	3.61964	3.84286
				3.2375	4.18571	2.21964	2.94464
				2.52083	3.24821	0.703571	1.88036
				1.9625	2.55	-0.726786	0.930357
				1.55	2.01071	-2.01607	0.0339286
				1.17083	1.49821	-2.98929	-0.867857
				0.345833	0.942857	-3.63036	-1.62857
				-0.275	0.380357	-3.9625	-2.15357
				-0.5875	-0.123214	-4.29286	-2.52857
				-0.825	-0.335714	-4.71964	-2.96071
				-1.0875	-0.455357	-5.10893	-3.54464
				-1.825	-0.389286	-5.37679	-4.15179
				-2.36667	-0.733929	-5.82321	-4.64821
				-2.15417	-0.958929	-6.23036	-5.11786
				-2.05	-0.960714	-6.325	-5.35357
				-2.12083	-0.498214	-5.68036	-4.86786
				-1.88333	0.75	-3.58571	-3.58393
				-1.2125	2.38214	-1.075	-1.99107
				-0.2125	3.77321	0.966071	-0.448214
				0.970833	5.03214	2.3625	0.9
				2.0375	6.27321	3.48214	1.88929
				2.50417	7.3	4.275	2.64643
				2.525	7.79464	4.8125	3.27143
				2.3125	7.725	4.75893	3.3875
				1.84583	7.075	4.06964	2.81964
				0.9875	5.74286	2.86786	1.9875
				0.454167	4.48214	1.59286	1.10893
				0.220833	3.4875	0.660714	0.119643
				0.00833333	2.5125	-0.0125	-0.816071
				-0.025	1.875	-0.635714	-1.65179
				-0.25	1.36607	-0.880357	-2.43929
				-0.795833	0.773214	-0.814286	-2.91607
				-1.47083	0.185714	-1.1375	-3.26071
				-1.9	-0.171429	-1.6875	-3.60536
				-2.29167	-0.578571	-2.18929	-3.96964
				-2.40417	-0.95	-2.49643	-4.48929
				-2.53333	-1.53929	-2.63393	-4.94643
				-2.82083	-2.13214	-2.75179	-5.3
				-2.82917	-2.37679	-2.72857	-5.41964
				-2.30833	-2.18214	-2.26607	-4.98571
				-1.2	-0.917857	-1.30893	-3.40714
				-0.220833	0.766071	0.221429	-1.16786
				0.8375	2.43393	1.96607	0.932143
				1.925	3.9375	3.28393	2.23393
				2.69583	5.18036	4.35536	3.16071
				3.1625	6.06964	5.19464	4.00536
				3.425	6.47679	5.67143	4.56786
				3.33333	6.28929	5.52321	4.4875
				2.79583	5.42321	4.75	3.67321
				1.825	4.26786	3.43929	2.39643
				1.17083	3.09643	1.87143	0.8625
				1.2625	1.93393	0.6375	-0.180357
				0.8375	0.946429	-0.0821429	-0.746429
				0.3125	0.346429	-0.339286	-1.04464
				0.158333	-0.0464286	-0.219643	-1.61429
				-0.2	-0.373214	-0.235714	-1.8875
				-0.3375	-0.735714	-0.451786	-2.60357
				-0.6125	-1.07321	-0.685714	-3.40893
				-0.8625	-1.44464	-1.09286	-3.74464
				-0.941667	-1.93036	-1.59821	-4.17143
				-0.925	-2.3875	-1.97321	-4.61786
				-0.9	-2.75714	-2.31786	-5.3375
				-1.37917	-3.08214	-2.69821	-5.92679
				-1.39583	-2.45	-2.49464	-5.94643
				0.0583333	-0.678571	-1.25893	-5.40714
				2.0625	1.2125	0.348214	-3.97679
				3.2375	2.70179	2.02321	-1.8125
				3.79167	3.95893	3.45714	0.0535714
				4.3625	4.97679	4.71429	1.46429
				4.76667	5.84107	5.73036	2.43929
				5.1375	6.59464	6.14643	2.93393
				5.15417	6.71429	5.96786	2.85179
				4.42083	5.92321	5.12321	2.00536
				3.24167	4.58036	3.67321	0.491071
				2.18333	3.07321	2.14643	-1.05
				1.66667	1.70536	0.796429	-1.99643
				1.56667	0.639286	-0.248214	-3.0375
				1.44167	-0.276786	-0.719643	-3.99643
				1.15833	-0.891071	-0.942857	-4.36607
				0.783333	-1.24464	-1.19821	-5.10179
				0.4875	-1.40179	-1.54107	-5.80893
				0.15	-1.88393	-2.025	-6.25357
				0.0416667	-2.4875	-2.4875	-6.55714
				0.025	-2.86429	-2.95536	-7.26786
				-0.3125	-3.20357	-3.22321	-8
				-0.708333	-3.55714	-3.36964	-8.58036
				-1	-3.88214	-3.22321	-8.76429
				-1.1	-3.57143	-2.45714	-8.81429
				-0.370833	-2.14464	-1.25893	-7.625
				0.316667	-0.148214	0.335714	-5.23393
				0.904167	1.86964	1.73214	-2.42143
				1.85417	3.89107	3.02857	0.135714
				2.37083	5.79107	4.0875	2.02321
				2.51667	7.24821	4.78036	3.43214
				2.73333	8.0625	5.16071	4.36071
				2.60417	8.16429	4.98929	4.35179
				1.90417	7.27857	4.19464	3.31071
				0.691667	5.50893	2.79643	1.61607
				0.0625	3.52857	1.34643	-0.1125
				-0.25	1.82679	0.271429	-1.425
				-0.7125	0.475	-0.401786	-2.23571
				-1.10833	-0.566071	-0.760714	-2.67679
				-1.54583	-1.19107	-0.955357	-3.37143
				-2.0875	-1.67857	-1.15714	-4.29464
				-2.25833	-2.14821	-1.43036	-4.91964
				-2.35833	-2.475	-1.72143	-5.52321
				-2.725	-2.76786	-1.98929	-6.125
				-3.23333	-2.96607	-2.22857	-6.47143
				-3.20417	-3.16607	-2.69821	-6.97679
				-3.12917	-3.43571	-3.02679	-6.95179
				-3.10417	-3.60536	-3.06786	-7
				-2.775	-3.25	-2.53929	-6.37857
				-1.37083	-2.05	-1.13036	-4.9375
				0.7625	-0.194643	0.519643	-3.20893
				2.87083	1.84821	2.14107	-0.948214
				4.46667	3.75714	3.86429	1.33036
				5.57083	5.35357	5.40357	2.92321
				6.39167	6.3375	6.58036	4.16786
				6.83333	6.94821	7.23036	4.89643
				6.85	6.91607	7.26071	4.79821
				6.00833	6.075	6.7125	3.73214
				4.74167	4.79107	5.49107	2.51607
				4.07917	3.48571	4.14286	1.43571
				3.25833	2.20179	3.475	0.6
				2.125	1.40179	3.16964	-0.264286
				1.2	1.35714	3.05714	-1.18214
				0.65	1.35357	2.85179	-1.80893
				0.0833333	1.01429	2.58571	-2.36071
				-0.5	0.753571	2.26786	-2.8
				-1.24167	0.557143	1.78036	-3.33036
				-0.9	0.203571	1.32143	-3.90179
				-0.895833	-0.171429	0.751786	-4.38571
				-1.40417	-0.496429	0.241071	-5.05714
				-1.62917	-0.828571	-0.173214	-5.625
				-1.60417	-1.06429	-0.641071	-5.95536
				-1.60833	-0.8875	-0.694643	-5.95893
				-0.841667	-0.117857	0.1625	-5.01607
				0.55	1.23929	1.08393	-3.325
				1.93333	2.91786	1.91964	-1.19107
				3.2875	4.5	2.68571	0.7875
				4.40417	5.95	3.41607	2.45714
				4.99583	7.03929	4.0125	3.52143
				5.3625	7.68393	4.29821	4.19286
				5.27083	7.68393	4.02679	4.11607
				4.34167	7.11607	3.34643	3.125
				2.6375	6.03929	2.35179	1.92857
				1.2125	4.85179	1.41071	0.839286
				1.00833	3.88393	0.796429	0.282143
				1.00833	3.0125	0.310714	-0.108929
				0.829167	2.23036	-0.192857	-0.642857
				0.329167	1.81429	-0.716071	-0.696429
				0.0875	1.425	-1.29821	-0.751786
				-0.254167	1.09107	-1.84107	-1.14643
				-0.591667	0.830357	-2.34107	-1.51607
				-0.8125	0.710714	-2.85893	-1.92321
				-1.2125	0.664286	-3.35179	-2.39464
				-1.87917	0.571429	-3.64464	-2.52679
				-2.45833	0.528571	-3.83036	-2.75
				-2.88333	0.555357	-4.025	-2.95357
				-2.72083	0.9375	-3.84107	-2.65536
				-1.325	1.95179	-2.69464	-1.5375
				0.670833	3.20536	-1.07321	-0.164286
				2.49583	4.14464	0.301786	1.04286
				4.175	4.76786	1.34643	1.94464
				5.15417	5.30179	2.14643	2.72857
				5.65833	5.85714	2.86964	3.35893
				6.04167	6.40179	3.5	3.78929
				5.85417	6.58214	3.48214	3.76786
				4.72917	6.30357	2.8875	3.1
				2.72917	5.65179	1.80179	1.9
				1.34583	5.00893	0.555357	0.698214
				0.95	4.49643	-0.578571	-0.133929
				0.816667	3.92143	-1.22679	-0.671429
				0.808333	3.41786	-1.76429	-1.30714
				0.520833	2.98929	-2.21429	-1.72857
				-0.0208333	2.74821	-2.40536	-2.31429
				-0.233333	2.5125	-2.66607	-3.18571
				-0.3375	2.28393	-2.83571	-3.95714
				-0.5875	2.35714	-3.1875	-4.625
				-1.09583	2.30893	-3.81429	-5.38036
				-1.5	2.05	-4.14286	-5.88214
				-2.18333	1.79107	-4.51607	-6.24107
				-2.90833	1.56607	-4.40179	-6.46607
				-2.90417	1.78929	-3.42857	-6.51429
				-1.51667	2.525	-1.93929	-5.4875
				0.5875	3.63393	-0.301786	-3.63929
				2.025	4.93036	1.19821	-1.18571
				2.75417	6.02679	2.3625	1.075
				3.40417	6.98393	3.01964	2.73393
				3.66667	7.78036	3.23929	3.83929
				3.72917	8.25714	3.28036	4.475
				3.51667	8.21607	3.08036	4.425
				2.575	7.48929	2.52857	3.63393
				1.6	6.17679	1.59286	2.18036
				0.966667	4.91786	0.435714	0.248214
				0.475	3.88393	-0.407143	-1.14464
				-0.158333	2.91607	-0.8125	-2.12143
				-0.475	2.08393	-1.22679	-3.10179
				-0.645833	1.4875	-1.54821	-3.79286
				-0.795833	1.08571	-1.61964	-4.34286
				-1.08333	0.617857	-1.92679	-4.89643
				-1.7125	0.101786	-2.34643	-5.43929
				-2.25	-0.898214	-2.6375	-5.97321
				-2.60833	-1.80536	-3.01429	-6.64464
				-2.775	-2.2625	-3.26607	-7.125
				-2.925	-2.55536	-3.34107	-7.87679
				-3.22917	-2.70179	-3.45536	-8.16786
				-3.30417	-2.46964	-3.18393	-7.65
				-2.07917	-1.31429	-2.20893	-6.08571
				0.216667	0.625	-0.966071	-3.83214
				2.72917	2.70536	-0.133929	-1.8625
				4.89583	4.62321	0.532143	-0.151786
				5.9875	6.32321	1.15714	1.27143
				6.22083	7.69643	1.55	2.2875
				5.92083	8.52321	1.7375	2.9
				5.19167	8.60893	1.65179	3.10714
				3.59583	7.84107	1.375	2.37857
				2.16667	6.54464	0.596429	0.919643
				1.12083	5.18393	-0.317857	-0.319643
				0.608333	4.05179	-0.967857	-1.19107
				0.283333	2.98393	-1.32321	-1.67321
				-0.1375	2.26786	-1.64643	-2.27679
				-0.591667	2.175	-2.00893	-3.05357
				-1.26667	2.26429	-2.375	-3.62857
				-1.8375	2.40179	-2.57679	-4.18393
				-1.5625	2.19464	-3.01607	-4.61964
				-1.69583	2.11786	-3.4625	-4.85
				-2.24583	1.81429	-3.75536	-5.2
				-2.76667	1.48393	-3.92857	-5.64821
				-3.2375	1.28036	-4.13214	-6.29643
				-3.60833	1.12857	-4.04107	-6.72857
				-3.775	0.978571	-3.49107	-6.63571
				-3.175	1.31607	-2.33571	-6.06429
				-1.52917	2.48571	-0.925	-4.27679
				0.108333	3.81071	0.564286	-2.44286
				1.7375	5.00357	1.67857	-0.939286
				3.0875	6.20179	2.41964	0.414286
				4.02083	7.25536	2.88571	1.64464
				4.5625	7.94464	3.13036	2.30536
				4.53333	8.07143	2.99464	2.13393
				3.725	7.58214	2.16607	1.36786
				2.675	6.54643	0.975	0.308929
				1.50833	5.425	-0.119643	-0.757143
				0.554167	4.35	-1	-2.01786
				0.0791667	3.59464	-1.65714	-3.05179
				-0.2625	2.85893	-2.19286	-3.78571
				-0.566667	2.32857	-2.73393	-4.23929
				-0.916667	1.94107	-3.34464	-4.75
				-1.19167	1.82143	-3.81786	-5.03929
				-1.64167	1.78929	-4.19821	-5.48214
				-2.05417	1.67679	-4.61071	-5.88929
				-2.625	1.43214	-4.86071	-6.28036
				-3.35833	1.08214	-5.03036	-6.82321
				-4.15417	0.933929	-4.99286	-7.44464
				-4.50833	0.901786	-4.85714	-7.50714
				-4.28333	1.10893	-4.225	-6.86429
				-3.19583	1.85	-2.83571	-5.7125
				-0.716667	3.10714	-1.20536	-3.75893
				1.64167	4.66071	0.2125	-1.92143
				3.2625	6.34286	1.37857	-0.548214
				5.1125	7.66429	2.21429	0.642857
				6.19167	8.72321	2.87321	1.42857
				6.47083	9.56964	3.26607	1.75893
				6.24167	9.66429	3.24107	1.7125
				5.04583	8.91429	2.85	0.964286
				3.55833	7.43929	2.01429	-0.192857
				2.30417	6.03571	0.816071	-1.45536
				0.908333	5.14821	-0.225	-2.52321
				-0.0208333	4.54643	-0.923214	-3.75536
				-0.608333	4.04821	-1.40179	-4.85714
				-1.39583	3.76429	-1.67321	-5.53036
				-1.94167	3.29821	-1.89464	-6.25536
				-2.4	2.86964	-2.30714	-6.88393
				-3.0375	2.55179	-2.63393	-7.36607
				-3.40417	2.1875	-3.08036	-7.9
				-3.425	1.87321	-3.3625	-8.56964
				-3.525	1.5125	-3.73929	-9.24464
				-4.0375	1.10714	-3.70179	-9.75357
				-4.34167	0.876786	-3.42321	-10.1911
				-4.09583	0.926786	-2.92321	-10.2232
				-3.57917	1.825	-1.56429	-9.15179
				-2.5125	2.87321	0.260714	-6.95
				-1.47917	3.71786	1.64464	-4.58393
				-0.645833	4.39464	2.71786	-2.36786
				0.333333	4.94464	3.47143	-0.471429
				1.00417	5.42857	4.09643	0.85
				1.39583	5.63571	4.47679	1.72143
				1.40833	5.64821	4.49464	1.95536
				1.10417	5.3125	4.01071	1.41071
				0.675	4.70357	3.05536	0.492857
				0.0208333	3.9125	2.25	-0.353571
				-0.433333	3.44286	1.58571	-0.892857
				-0.970833	3.30357	1.06071	-1.69464
				-1.525	3.18214	0.971429	-2.32679
				-1.95	2.86071	0.8625	-2.66786
				-2.2875	2.14643	0.628571	-3.19643
				-2.65	1.54643	0.176786	-3.64821
				-2.88333	1.18036	-0.15	-4.0125
				-2.99583	0.967857	-0.294643	-4.30893
				-3.0125	0.717857	-0.548214	-4.87321
				-3.08333	0.5375	-0.760714	-5.21071
				-3.46667	0.428571	-0.769643	-5.42143
				-3.89583	0.305357	-0.867857	-5.75179
				-3.84583	0.471429	-0.639286	-5.55536
				-3.2125	1.19821	0.0607143	-4.67857
				-2.0875	2.3875	1.1125	-3.12857
				-0.725	3.56429	2.33393	-1.70179
				0.779167	4.53393	3.20179	-0.516071
				1.7625	5.3625	3.83571	0.419643
				2.54167	6.07679	4.28571	0.866071
				3.325	6.60536	4.39643	0.992857
				3.30833	6.7	4.19821	0.808929
				2.44583	6.21071	3.65714	-0.00178571
				1.325	5.05893	2.66786	-1.31607
				0.504167	3.79643	1.6125	-2.58036
				-0.0875	2.75893	0.707143	-3.53214
				-0.675	2.04286	-0.025	-4.22679
				-1.31667	1.57857	-0.494643	-4.61786
				-1.73333	1.07143	-0.771429	-5.07143
				-2	0.767857	-1.04464	-5.66071
				-2.2875	0.5	-1.25536	-6.20714
				-2.525	0.0678571	-1.54643	-6.56964
				-3.0375	-0.230357	-1.9625	-7.15357
				-3.675	-0.4875	-2.36071	-7.94286
				-4.17083	-1.01964	-2.73214	-8.63571
				-4.47917	-1.33393	-3.04107	-9.16607
				-5.00417	-1.44286	-3.10714	-9.65536
				-5.05833	-1.45893	-2.88929	-9.80714
				-4.4125	-0.710714	-1.84286	-9.09821
				-3.24583	0.630357	-0.303571	-7.00714
				-1.94167	2.19821	1.125	-4.35714
				-0.841667	3.725	2.35179	-2.08571
				0.304167	4.96786	3.41964	-0.501786
				1.6625	5.82321	4.22857	0.655357
				2.61667	6.34464	4.72679	1.24464
				2.72083	6.375	4.75536	1.16964
				2.27917	5.79107	4.20357	0.298214
				1.54583	4.7625	3.05714	-0.960714
				0.8375	3.775	1.8375	-2.15714
				0.308333	2.89821	0.932143	-3.3
				-0.158333	2.25893	-0.116071	-4.33571
				-0.375	1.86607	-0.9375	-4.91429
				-0.8375	1.70714	-1.46071	-5.19464
				-1.45417	1.47143	-1.97321	-5.51786
				-1.97917	1.28929	-2.23393	-5.88036
				-2.33333	1.15893	-2.48571	-6.25536
				-2.49583	0.769643	-2.86429	-6.56964
				-2.45	0.0357143	-3.37143	-7.20714
				-2.10833	-0.651786	-3.72857	-7.87679
				-2.85	-1.09464	-3.88571	-8.35357
				-3.23333	-1.27321	-3.75893	-9.07679
				-3.38333	-1.13929	-2.63929	-9.08393
				-2.53333	-0.301786	-0.573214	-8.15357
				-0.370833	1.32143	1.45179	-6.75
				1.85833	3.09107	3.28571	-5.05536
				3.34167	4.88036	4.86429	-3.26964
				3.89167	6.48214	5.84643	-1.63571
				4.675	7.86786	6.39107	-0.592857
				5.0375	8.88929	6.65536	0.0964286
				4.83333	9.04821	6.50893	-0.148214
				3.92083	8.33214	5.86786	-1.19286
				2.5375	6.4125	4.67321	-2.47321
				1.91667	4.34286	3.375	-3.81964
				1.36667	2.72857	2.19107	-4.90893
				0.2125	1.40357	1.30179	-5.72143
				-0.570833	0.675	0.296429	-6.25
				-1.00417	0.05	-0.741071	-6.66786
				-1.60417	-0.469643	-1.49286	-7.13214
				-2.05417	-0.739286	-2.05893	-7.7875
				-2.39583	-0.841071	-2.41786	-8.20536
				-2.78333	-0.973214	-2.60357	-8.78571
				-3.12083	-1.15893	-2.88929	-9.25536
				-3.29583	-1.70179	-2.99286	-9.42857
				-3.41667	-1.93214	-3.26607	-9.70357
				-3.6125	-1.69464	-3.3625	-9.98571
				-4.15833	-1.33929	-2.50179	-9.85714
				-3.725	-0.0571429	-0.4875	-9.06786
				-3.00833	2.00357	1.83036	-7.44821
				-2.64583	4.18571	3.93929	-5.375
				-1.99167	6.01786	5.53929	-3.27679
				0.125	7.62857	6.9	-1.67857
				1.45	8.96964	7.7625	-0.489286
				1.7875	9.68214	8.025	0.383929
				1.69167	9.59286	7.89643	0.4875
				1.10833	8.72857	7.21964	-0.248214
				0.270833	6.96964	6.02321	-1.575
				-0.4625	5.07321	4.60357	-2.78571
				-1.03333	3.56607	3.3875	-3.75179
				-1.60833	2.575	2.34286	-4.84107
				-2	1.66964	1.59107	-5.79464
				-2.1625	0.978571	0.907143	-6.75179
				-2.575	0.517857	0.521429	-7.61607
				-3.09167	0.0892857	0.323214	-8.32857
				-3.37083	-0.383929	0.0107143	-8.84464
				-3.51667	-0.892857	-0.351786	-9.41071
				-3.56667	-1.38929	-0.682143	-10.2018
				-3.67083	-2.05357	-1.12143	-10.9839
				-3.8375	-2.5125	-1.31429	-11.7214
				-4.275	-2.76607	-1.25179	-12.1696
				-4.54167	-2.5	-0.741071	-12.1464
				-3.85833	-1.17857	0.721429	-10.875
				-2.45417	1.11964	2.77679	-8.91607
				-1.03333	3.63571	4.70179	-6.46607
				0.0916667	6.06607	6.2375	-3.91607
				0.925	8.06964	7.59643	-1.82143
				1.42917	9.55893	8.49286	-0.310714
				1.75417	10.6375	8.90714	0.680357
				1.67917	10.7625	8.87143	0.6375
				0.9625	9.72679	8.24107	-0.321429
				0.0375	7.9625	6.64643	-1.825
				-0.9875	6.14821	4.79643	-3.74286
				-1.98333	4.375	3.5	-5.3625
				-2.72917	3.03929	2.44464	-6.39821
				-3.27917	1.84821	2.05179	-7.21429
				-3.50833	0.871429	1.85179	-7.91607
				-3.7625	0.330357	1.58571	-8.56786
				-3.87917	-0.332143	1.40179	-9.17143
				-4.24167	-1	1.10179	-9.65357
				-4.19583	-1.44643	0.5375	-10.1446
				-4.325	-1.95179	0.0714286	-10.7804
				-4.95833	-2.51964	-0.351786	-11.2929
				-5.2125	-2.88036	-0.733929	-11.8446
				-5.22083	-2.89107	-0.330357	-12.1661
				-5.2125	-2.89643	0.253571	-12.0089
				-4.53333	-1.70536	1.86964	-11.0107
				-3.425	0.6625	3.92143	-9.02143
				-2.20833	3.35714	5.62857	-6.5
				-1.04583	5.98393	6.93393	-3.8625
				0.0125	8.33571	7.55357	-1.66607
				1.0875	10.3411	7.99286	0.173214
				2.125	11.5696	8.63214	1.21786
				2.35417	11.5732	8.65893	1.30893
				1.6625	10.5732	8.04107	0.576786
				0.216667	8.88929	6.87321	-1.1
				-1.1625	7.27857	5.23571	-2.83571
				-2.0375	6.13571	3.88393	-4.12857
				-2.69583	5.16429	2.98929	-4.78036
				-3.51667	4.425	2.40536	-5.12857
				-4.28333	3.80714	1.88929	-5.48929
				-4.7	3.35714	1.45357	-5.95893
				-4.71667	2.85357	1.09107	-6.33571
				-4.85417	2.33393	0.725	-6.68393
				-4.925	1.8	0.210714	-7.31071
				-5.35833	1.19286	-0.264286	-8.15357
				-5.46667	0.475	-0.682143	-9.12857
				-5.78333	-0.117857	-0.994643	-9.88929
				-5.92917	-0.389286	-1.12143	-10.2304
				-5.325	-0.0678571	-0.3125	-9.74643
				-3.375	1.38036	1.40893	-8.56607
				-0.9	3.23036	3.29464	-6.03036
				1.10417	5.025	4.94107	-3.4125
				2.5375	6.7625	6.175	-1.39286
				3.52083	8.36429	6.92857	0.1625
				4.10417	9.63036	7.33929	1.65357
				4.45417	10.2482	7.4125	2.58214
				4.35833	9.91607	7.04643	2.5625
				3.44167	8.58929	6.2	1.57143
				1.7375	6.93036	4.88571	-0.0678571
				0.708333	5.55536	3.62321	-1.84107
				0.0125	3.975	2.69107	-3.58929
				-0.9875	2.85357	2.13571	-4.85893
				-1.87917	2.16607	1.7	-5.54107
				-2.5625	1.6375	1.35893	-6.08571
				-3.175	1.26607	1.07857	-6.63036
				-3.5875	0.9375	0.792857	-7.03393
				-4.0125	0.689286	0.641071	-7.425
				-4.34583	0.266071	0.855357	-8.09464
				-4.93333	-0.192857	0.741071	-8.67679
				-5.2125	-0.610714	0.621429	-8.99464
				-5.15833	-1.36964	0.5	-9.46071
				-5.44583	-1.99643	0.485714	-9.98929
				-5.15417	-1.82679	0.778571	-9.49286
				-3.90833	-0.771429	1.75	-7.40714
				-1.64583	1.475	3.33214	-4.65893
				0.2625	3.91607	4.84286	-1.78393
				1.65417	6.05179	6.02679	1.01964
				3.27083	8.06071	6.86607	2.99821
				4.26667	9.8625	7.16429	3.99107
				4.77917	11.0089	7.06964	4.40357
				4.82083	10.9214	6.71429	4.19643
				3.94167	9.90893	5.95357	3.19286
				2.52917	8.30893	4.75179	1.78929
				1.13333	6.71786	3.65357	0.4125
				-0.2625	5.4125	2.89821	-0.7375
				-0.904167	4.24286	2.4875	-1.65536
				-1.1125	3.45714	2.37679	-2.69464
				-1.22083	3.13571	2.2375	-3.60179
				-1.48333	2.78571	1.88036	-4.24286
				-1.4875	2.275	1.36607	-5.02857
				-1.50417	1.65179	0.871429	-5.64821
				-1.8375	0.944643	0.485714	-6.56429
				-2.70833	0.0910714	0.0446429	-7.58571
				-3.27917	-0.766071	-0.3125	-8.39286
				-3.72083	-1.42857	-0.7625	-8.93929
				-3.93333	-1.83929	-0.935714	-9.56429
				-4.26667	-1.80536	-0.548214	-9.50357
				-2.82083	-1.1875	0.153571	-8.44286
				-0.5625	-0.192857	0.942857	-6.41964
				1.09583	0.910714	1.51964	-4.01429
				2.50833	2.00714	2.11429	-1.95357
				3.67917	3.11964	2.71964	-0.176786
				4.60833	4.19464	3.19643	1.525
				5.225	5.16607	3.46429	2.60357
				5.2125	5.56786	3.27857	2.71071
				4.01667	5.18929	2.825	1.88214
				1.8875	4.07679	1.90179	0.514286
				0.270833	2.90536	1.0375	-1.04286
				-0.395833	1.88929	0.803571	-2.65179
				-0.908333	1.00536	0.653571	-3.73036
				-1.425	0.3875	0.5125	-4.27321
				-1.57917	-0.0321429	0.5125	-4.67857
				-1.54583	-0.457143	0.483929	-5.37321
				-1.34583	-0.771429	0.35	-6.03929
				-1.17083	-0.892857	0.25	-6.56429
				-1.65417	-1.075	-0.146429	-6.78393
				-2.27917	-1.40357	-0.639286	-7.15714
				-2.7375	-1.8375	-0.969643	-7.63036
				-3.12917	-2.24643	-1.20536	-7.86607
				-3.49583	-2.6	-1.08929	-7.98571
				-3.52917	-2.68393	-0.5875	-8.0375
				-3.07083	-2.06786	0.294643	-7.42679
				-1.79167	-1.00893	1.24821	-6.05714
				-0.229167	0.101786	2.19286	-4.40357
				1.20833	1.09464	3.03929	-2.75357
				2.525	1.99643	3.8375	-1.54464
				3.58333	2.9	4.53571	-0.596429
				3.975	3.51964	4.99464	0.0875
				3.85417	3.75714	4.99464	0.241071
				3.225	3.58571	4.53036	-0.357143
				2.4	2.90357	3.72857	-1.36964
				1.37083	1.91071	2.83214	-2.6375
				0.5375	0.916071	2.23214	-3.6125
				-0.366667	0.146429	1.74107	-4.17143
				-1.07917	-0.144643	1.37321	-4.75357
				-1.57917	-0.225	1.1375	-5.23214
				-1.99583	-0.364286	0.976786	-5.51429
				-2.34167	-0.5625	0.767857	-6.01964
				-2.57083	-0.803571	0.448214	-6.58393
				-3.02917	-1.14107	-0.0160714	-7.00357
				-3.37083	-1.70536	-0.5625	-7.83036
				-3.6625	-2.25179	-1.00357	-8.74286
				-4.00833	-2.78571	-1.21429	-9.20357
				-4.34167	-3.0625	-0.801786	-9.63036
				-4.425	-2.82321	0.3375	-9.88214
				-4.04583	-1.96964	1.6875	-9.19107
				-3.04167	-0.673214	2.85536	-6.91786
				-1.5875	0.901786	3.7125	-4.35893
				0.0416667	2.51964	4.29821	-2.17321
				1.5625	4.05179	4.7	-0.260714
				2.74583	5.44464	4.98036	1.21786
				3.46667	6.39821	5.13393	2.23571
				3.47917	6.43036	4.92143	2.45893
				2.74167	5.5625	4.36071	1.54286
				1.55417	4.14643	3.56071	-0.158929
				0.483333	2.53929	2.68393	-1.90714
				-0.45	1.25	1.90179	-3.2875
				-1.175	0.182143	1.33393	-4.225
				-1.54583	-0.526786	0.933929	-4.925
				-1.50833	-0.955357	0.639286	-5.40357
				-1.68333	-1.32321	0.4	-5.84643
				-2.14583	-1.6625	0.117857	-6.08214
				-2.375	-1.90179	-0.169643	-6.3375
				-2.525	-1.90893	-0.5125	-6.63214
				-2.70417	-2.01429	-0.871429	-6.93393
				-2.975	-2.23393	-1.38393	-7.28036
				-3.2875	-2.39464	-1.97143	-7.44107
				-3.42083	-2.47857	-1.79286	-7.46607
				-2.7875	-2.05357	-1.00357	-7.15893
				-1.275	-0.732143	0.15	-6.22143
				0.608333	1.57857	1.39286	-4.62857
				2.02083	3.8	2.61964	-2.77321
				3.225	5.76071	3.62143	-1.13393
				4.30417	7.42857	4.49643	0.214286
				5.04167	8.81607	5.28393	1.12321
				5.6	9.67143	6.03929	1.75179
				5.50833	9.70714	6.20357	1.7125
				4.5	8.87679	5.7	0.923214
				2.97917	7.51429	4.8	-0.358929
				1.3875	5.975	3.575	-1.78393
				0.425	4.35	2.36607	-3.18036
				0.0125	3.34464	1.32679	-4.20893
				-0.391667	2.7125	0.876786	-4.97857
				-0.733333	2.06964	0.364286	-5.60536
				-0.979167	1.60536	-0.0839286	-6.1
				-1.06667	1.12321	-0.301786	-6.60179
				-1.2125	0.467857	-0.523214	-7.07679
				-1.07083	-0.210714	-0.748214	-7.68929
				-1.12083	-0.492857	-0.926786	-8.45714
				-1.62917	-0.925	-1.2	-9.16786
				-2.05417	-1.54643	-1.41786	-9.84286
				-2.60417	-1.825	-1.18571	-10.3321
				-2.92917	-1.74107	-0.3625	-9.60536
				-1.6125	-0.769643	1.00179	-7.44286
				0.491667	1.17321	2.4875	-4.64464
				2.62083	3.15714	3.70714	-2.21786
				4.225	4.78929	4.65893	-0.583929
				5.24167	6.28571	5.56607	0.5125
				5.9625	7.46786	6.19107	1.25536
				6.34583	8.18214	6.52679	1.8875
				6.01667	8.11786	6.3875	2.06607
				4.68333	7.13571	5.84107	1.26964
				2.80417	5.41964	4.77857	-0.408929
				1.00417	3.68571	3.74107	-1.91071
				0.0541667	2.20179	3.0125	-3.41607
				0.0125	1.34107	2.60179	-4.65
				-0.295833	0.455357	2.29464	-5.33571
				-0.7	-0.126786	1.92143	-5.9125
				-1.27917	-0.416071	1.3875	-6.70536
				-2.00417	-1.04643	0.942857	-7.45357
				-2.39167	-1.46429	0.626786	-7.85179
				-2.50833	-1.9125	0.273214	-8.49643
				-2.61667	-2.53571	-0.0857143	-9.26607
				-2.70833	-3.21786	-0.428571	-9.99286
				-2.94167	-3.54821	-0.717857	-10.4589
				-3.0875	-3.6125	-0.671429	-10.7054
				-2.51667	-3.53929	0.0482143	-10.6071
				-1.52083	-2.15536	1.08929	-9.48214
				-0.175	0.223214	2.11964	-6.95179
				1.60833	2.57321	3.00893	-4.21964
				3.375	4.45893	3.80536	-1.70893
				5.16667	6.22857	4.31429	0.398214
				6.6375	7.79821	4.72857	1.93036
				7.70417	8.78393	4.79286	2.94643
				7.65	8.86964	4.41607	3.19464
				5.9625	8.0875	3.675	2.52321
				4.18333	6.48929	2.7	1.32143
				2.82083	4.60179	1.70714	0.2125
				1.8125	3.30179	0.869643	-0.773214
				0.9375	2.31786	0.139286	-1.625
				0.183333	1.64821	-0.485714	-2.5125
				-0.170833	1.26607	-0.923214	-3.43393
				-0.379167	1.04464	-1.22679	-4.22679
				-0.695833	1.12857	-1.06964	-4.59821
				-1.0625	1.01786	-1.00357	-5.00536
				-1.65833	0.641071	-1.25357	-5.90179
				-2.225	0.101786	-1.64821	-6.59107
				-2.35833	-0.610714	-1.93929	-7.04286
				-2.60417	-1.16786	-2.20179	-7.58036
				-2.9125	-1.63214	-2.01071	-8.21071
				-2.9375	-1.36786	-0.855357	-8.29643
				-2.79583	0.158929	1.09464	-7.04821
				-2.15	2.34286	2.99464	-4.98214
				-0.445833	4.61964	4.59821	-2.52321
				1.36667	6.75714	5.9125	-0.0160714
				2.925	8.60893	6.98214	1.99821
				4.22917	10.2214	7.86607	3.35357
				5.1875	11.3357	8.51071	3.95
				5.1875	11.3893	8.59821	3.90536
				4.25	10.3714	7.98393	3.17143
				2.55	8.8125	6.75536	1.71429
				1.175	7.30179	5.45536	0.285714
				0.3625	6.00357	4.36607	-0.873214
				-0.254167	5.17679	3.65536	-2.09821
				-0.7375	4.67143	3.15357	-2.90714
				-1.12917	4.36607	2.775	-3.31429
				-1.43333	4.33036	2.46964	-4.05
				-1.65833	4.29464	2.07143	-4.83393
				-1.98333	3.99821	1.84643	-5.52321
				-2.40417	3.61071	1.51964	-6.29464
				-2.81667	2.93571	0.878571	-7.225
				-3.19583	2.275	0.394643	-7.84107
				-3.33333	1.59821	0.075	-8.19107
				-3.3125	1.1	-0.248214	-8.59107
				-3.02917	1.22143	0.351786	-8.12321
				-2.3875	2.15714	2.11607	-6.89464
				-1.26667	3.35179	3.91429	-4.88571
				0.275	4.40179	5.29107	-2.41429
				1.85833	5.48571	6.34643	0.1
				3.24583	6.53036	7.23571	2.06964
				4.15	7.48929	8.11071	3.40893
				4.525	8.23571	8.71071	4.325
				4.475	8.29286	8.66607	4.35536
				3.92083	7.53393	7.99821	3.35179
				3.07083	6.08036	6.7875	1.34286
				2.19167	4.52321	5.39107	-0.771429
				1.40833	3.14107	4.21964	-2.27679
				0.591667	2.125	3.32857	-3.51964
				-0.379167	1.64464	2.43929	-4.33393
				-1.12083	1.42679	1.88036	-5.00714

## Sheet: Fig 2b
Normalized daily average capacity							Thermal coal consumption rate of coal-fired units (Unit: kg/MWh)
Province\Resource	Coal-fired capacity	Wind power	Solar power	Tie-line power	Load		Hebei	Henan	Shandong	Shanxi
Hebei	0.822346	0.0545502	0.00728472	0.115819	0.590916		314	350	450	420
Henan	0.906717	0.00249649	0.000691491	0.0900951	0.477845		314	350	487	420
Shandong	0.870851	0.022124	0.00237161	0.104653	0.638778		319.8	336	487	389.2
Shanxi	0.976283	0.0215219	0.00219529	0.337629	0.325695		287.5	336	329.8	389.2
	Generation resources			Load power			281.2	336	329.8	368
							300.5	336	294.9	368
Carbon emission intensity per electric heating load (Unit: kg/MWh)							336.5	336	294.9	321.5
Hebei	Henan	Shandong	Shanxi				319.8	336	294.9	321.5
505.595	397.506	512.919	635.706				342	336	308.5	321.5
							316.8	336	294.9	321.5
							289	336	308.5	491.5
							322.3	336	300.2	491.5
							287.5	336	300.2	316.3
							300.5	336	322.3	316.3
							310.6	336	322.3	450
							314	336	322.3	450
							305.1	336	298.5	355
							301.2	335	298.5	355
							301.9	335	298.5	368
							305.1	333	290.7	368
							301.9	333	290.7	368
							310.6	365	290.7	368
							316.8	332	290.7	368
							316.8	332	310	368
							316.8	300	310	368
							294.4	329	479.2	368
							294.4	329	479.2	491.5
							304.9	329	308.9	491.5
							309.2	329	308.9	491.5
							362	329	322.3	491.5
							289	329	322.3	316.3
							362	329	336	316.3
							306.1	321	479.2	491.5
							306.1	321	479.2	491.5
							304.9	321	297.3	368
							310.6	321	297.3	368
							400	321	297.3	338.8
							400	321	297.3	338.8
							304.9	321	333.1	338.8
							322.3	321	333.1	338.8
							296.6	316	305.1	338.8
							296.6	316	305.1	338.8
							301.2	301.3	273.2	338.8
							304.9	301.3	273.2	338.8
							304.9	301.3	333	491.5
							301.2	301.3	333	491.5
							336.5	301.3	333	491.5
							304.9	301.3	333	338.8
							304.9	301.3	312.2	338.8
							304.9	301.3	312.2	359
							389.5	301.3	292.9	359
							389.5	301.3	292.9	359
							362	301.3	386.1	359
							410	301.3	386.1	491.5
							410	301.3	306.8	450
							410	301.3	306.8	450
							281.2	301.3	312.2	450
							281.2	301.3	312.2	491.5
							281.2	301.3	312.2	491.5
							304.9	301.3	312.2	450
							304.9	301.3	298.1	450
							304.9	301.3	298.1	491.5
							304.9	298.6	330	491.5
							301.2	298.6	330	368
							300.5	297.8	330	368
							300.5	297.8	330	381
							299.8	297.8	304.2	381
							306.1	297.8	304.2	381
							306.1	297.8	304.2	381
							306.1	297.8	304.2	303
							306.1	297.8	321.8	338.8
							309.2	297.8	321.8	338.8
							362	297.8	333	338.8
							362	297.8	333	450
							362	297.8	306.8	450
							362	297.8	306.8	338.8
							362	297.8	333	450
							362	297.8	333	450
							304.9	289.2	350	368
							301.2	289.2	350	316.3
							301.2	289.2	324.7	368
							302.9	289.2	324.7	316.3
							302.9	289.2	324.7	389.2
							314	289.2	324.7	316.3
							362	289.2	329.8	389.2
							165.5	289.2	329.8	316.3
							302.9	289.2	319	389.2
							362	285.7	319	389.2
							362	285.7	291	389.2
							302.9	285.7	291	389.2
							281.2	285.7	294.9	316.3
							165.5	285.7	294.9	316.3
							330.7	285.7	313.6	316.3
							330.7	285.7	313.6	316.3
							299.8	285.7	325	450
							362	285.7	325	450
							310	285.7	325	368
								329	325	316.3
								329	309	316.3
								329	386.1	368
								329	324.7	389.2
								275.9	324.7	389.2
								275.9	296.6	491.5
								275.9	296.6	491.5
								275.9	311.7	468.2
								275.9	311.7	468.2
								275.9	311.7	368
								275.9	311.7	368
								275.9	311.7	316.3
								275.9	311.7	316.3
								275.9	338.3	450
								275.9	362.7	450
								275.9	310.9	450
								275.9	325	450
								275.9	325	355
								275.9	454	355
								275.9	454	316.3
								275.9	274	303
								275.9	274	303
								275.9	300.9	316.3
								274.8	300.9	485.7
								274.8	306.1	355
								274.8	306.1	389.2
								274.8	212	389.2
								274.8	212	389.2
								274.8	330	368
								274.8	330	355
								274.8	292	368
								274.8	292	316.3
								274.8	324.3	316.3
								273.5	324.3	303
								273.5	287.5	303
								273.5	304.6	389.2
								273.5	304.6	389.2
								273.5	320.5	450
								273.5	332.8	450
								273.5	332.8	368
								273.5	322.3	359
								273.5	328.6	378.5
								273.5	490	378.5
								273.5	468.2	316.3
								273.5	361.7	316.3
								273.5	361.7	316.3
								273.5	361.7	316.3
								273.5	273.7	368
								273.5	273.7	316.3
								271.5	339.6	368
								271.5	339.6	316.3
								271.5	408.7	316.3
								262.5	408.7	316.3
								262.5	408.7	338.8
								262.5	408.7	338.8
								262.5	408.7	491.5
									408.7	491.5
									342	316.3
									342	316.3
									386.1	468.2
									386.1	468.2
									304	450
									304	450
									329.8	368
									328.6	368
									328.6	368
									304.6	368
									304.6	368
									304.6	368
									304.6	368
									285.1	368
									285.1	491.5
									273.7	368
									262.5	368
									467.3	491.5
									327.7	355
									327.7	355
									294.4	389.2
									294.4	389.2
									448	368
									448	368
									237	355
									314.1	355
									314.1	368
									350	368
									350	368
									350	368
									350	370
									304.2	393
									304.2	370
									304.2	534.4
									308.5	534.4
									308.5	534.4
						Marginal unit:	304.9	275.9	309	368

## Sheet: Fig 3a
Provincial carbon emission caused by electric heating (Unit: megaton)
Heilongjiang	8.64964
Jilin	5.86048
Liaoning	7.20181
Beijing	0.61924
Tianjin	1.24963
Hebei	19.789
Shandong	27.6294
Inner Mongolia	5.73039
Shanxi	12.151
Henan	17.1989
Shaanxi	9.6303
Ningxia	1.48697
Gansu	7.91728
Qinghai	1.97405
Xinjiang	6.71076
Tibet	1.805

## Sheet: Fig 3b
National carbon emission (Unit: megaton)			Carbon emission caused by electric heating in Northern China (Unit: megaton)
China	10641.8		101.692
Canada	555.401		107.846
Mexico	472.018		109.587
United Kingdom	398.524		112.991
France	327.787		113.999
Spain	262.683		115.741
Ukraine	228.688		117.483
Argentina	191.199		119.829
Netherlands	165.317		121.764
Czech Republic	111.092		121.894
Belgium	97.002		123.636
			124.29
			125.378
			126.666
			128.601
			129.79
			130.536
			131.531
			131.811
			133.273
			133.94
			135.438
			137.373
			139.309
			139.332
			141.461
			143.59
			144.211
			146.146
			148.081
			148.982
			151.111
			153.24
			158.632
			160.761
			162.889

## Sheet: Fig 3c
National carbon emission caused by electric heating (Unit: megaton)				Year	Province	Provincial population (million)	Rural resident population (million)	Ruralization rate
2015	Base case	135.604		2015	Hebei	74.25	36.14	0.486734
	Upper level	162.889			Henan	94.8	50.39	0.53154
	Lower level	101.692			Shandong	98.47	42.33	0.429877
2020	Base case	168.798			Shanxi	36.64	16.48	0.449782
	Upper level	197.87		2020	Hebei	77	33	0.428571
	Lower level	130.03			Henan	111.5	49.06	0.44
2030	Base case	153.205			Shandong	102.5	35.88	0.350049
	Upper level	177.466			Shanxi	37	16.6	0.448649
	Lower level	119.187		2030	Hebei	79.1	25.74	0.325411
					Henan	115	39.1	0.34
					Shandong	106.67	26.67	0.250023
					Shanxi	39.32	9.67	0.245931

## Sheet: Fig 4a
Carbon emission in Hebei with the integration of renewable energy
Additional renewable energy (TWh）	Incremental carbon emission (megaton)	Renewable energy curtailment
0	12.4175	0
5	8.5275	0.054465
10	5.0925	0.110437
15	2.1975	0.165782
20	-0.4175	0.198575
Carbon emission in Henan with the integration of renewable energy
Additional renewable energy (TWh）	Incremental carbon emission (megaton)	Renewable energy curtailment
0	17.1975	0
5	13.235	0
10	9.46	0.01263
15	6.0475	0.0535433
20	2.945	0.089215
25	0.1025	0.11528
30	-2.395	0.144767
Carbon emission in Shandong with the integration of renewable energy
Additional renewable energy (TWh）	Incremental carbon emission (megaton)	Renewable energy curtailment
0	27.63	0
5	23.2275	0.0201075
10	19.04	0.0249235
15	15	0.0316383
20	11.21	0.044195
25	7.425	0.059706
30	4.21	0.0796483
35	0.675	0.0928571
40	-2.5	0.113075
Carbon emission in Shanxi with the integration of renewable energy
Additional renewable energy (TWh）	Incremental carbon emission (megaton)	Renewable energy curtailment
0	12.15	0
5	7.0775	0
10	2.165	0
15	-2.575	0.00121213

## Sheet: Fig 4b
Carbon emission reduction per capita per kW (kg/kW)
Household solar capacity (kW)	Hebei	Henan	Shandong	Shanxi
2	73.075	79.8357	97.6918	113.477
4	65.9356	69.391	88.202	111.471
6	54.7067	58.4544	82.1514	110.431
8	46.5438	48.4687	76.6589	109.026
10	41.5903	41.0657	69.5218	107.888
Solar energy curtailment (TWh)
Household solar capacity (kW)	Hebei	Henan	Shandong	Shanxi
2	0.229301	0.0955939	0.245042	0
4	0.929589	1.57825	1.01115	0
6	2.44103	4.33648	2.43604	0
8	4.17522	7.88639	4.50002	0
10	6.06337	11.8284	7.39901	0.00244505
Daily average irradiance (W/m2)
Hebei	2485.98
Henan	2610.69
Shandong	2877.15
Shanxi	2713.98

## Sheet: Fig 4c
Carbon emission in Hebei with the integration of heat pumps (Unit: megaton)
COP\Proportion of HPs	0	0.2	0.4	0.6	0.8	1
2.5	13.6075	10.2385	6.93617	3.55198	0.0401973	-3.05148
3	13.6075	10.0064	6.45864	3.05185	-0.89422	-4.23187
3.5	13.6075	9.82633	6.17831	1.97676	-1.62562	-5.07388
4	13.6075	9.69583	5.89737	1.53264	-2.14845	-5.71998
Carbon emission in Henan with the integration of heat pumps (Unit: megaton)
COP\Proportion of HPs	0	0.2	0.4	0.6	0.8	1
2.5	20.0763	13.8591	8.77528	3.6669	-1.32611	-6.27825
3	20.0763	13.4494	7.92252	2.47302	-2.89904	-8.19319
3.5	20.0763	13.174	7.375	1.69625	-3.99288	-9.5585
4	20.0763	12.9752	7.16244	1.04673	-4.83457	-10.5828
Carbon emission in Shandong with the integration of heat pumps (Unit: megaton)
COP\Proportion of HPs	0	0.2	0.4	0.6	0.8	1
2.5	29.9153	23.1871	16.1691	8.39062	0.99567	-5.97092
3	29.9153	22.6216	15.0842	6.63372	-1.21847	-8.80397
3.5	29.9153	22.2778	14.0913	5.35019	-2.82863	-10.7262
4	29.9153	21.9336	13.5451	4.50749	-3.94213	-12.1658
Carbon emission in Shanxi with the integration of heat pumps (Unit: megaton)
COP\Proportion of HPs	0	0.2	0.4	0.6	0.8	1
2.5	13.1836	10.3123	7.39103	4.52726	1.67504	-1.15969
3	13.1836	10.0354	6.93194	3.85465	0.785959	-2.26765
3.5	13.1836	9.86747	6.61374	3.37589	0.148689	-3.05984
4	13.1836	9.7494	6.37269	3.01723	-0.28343	-3.65573

## Sheet: Fig 5
Average annualized cost per household (Chinese yuan)
Province	City	Coal	EH	HP	PV-PAP	PV-H	PV-M	PV-N
Hebei	Raoyang	836.486	2015.08	3515.38	2215.86	2396	3080.53	3729.04
	Shijiangzhuang	832.717	1998.88	3510.2	1980.72	2182.56	2949.56	3676.19
	Xingtai	748.712	1740.14	3427.4	2194.4	2345.35	2918.99	3462.43
Henan	Lushi	719.485	1909.74	3481.67	2135.09	2307.97	2964.92	3587.28
	Zhengzhou	717.619	1881.87	3472.75	2243.49	2402.84	3008.34	3581.98
	Anyang	718.596	1886.95	3474.38	2190.4	2352.89	2970.36	3555.34
	Shangqiu	697.628	1818.78	3452.56	2051.87	2222.81	2872.38	3487.76
	Nanyang	651.494	1663.96	3403.02	1940.66	2111.79	2762.1	3378.18
	Xinyang	636.608	1613.26	3386.8	2062.03	2213.07	2787.02	3330.76
	Zhumadian	633.687	1606.62	3384.67	1796.56	1975.64	2656.17	3300.87
Shandong	Chengshan	1222.4	3500.05	3990.57	3413.05	3605.11	4334.98	5026.42
	Weifang	1103.78	3091.22	3859.74	3065.48	3254.2	3971.36	4650.77
	Longkou	1061.58	2935.82	3810.01	2819.59	3016.72	3765.85	4475.55
	Huimin	1045.87	2888.83	3794.98	2749.41	2953.29	3728.01	4461.96
	Chaoyang	996.512	2724.9	3742.52	2817.49	2995.11	3670.06	4309.49
	Yanzhou	948.708	2565.88	3691.63	2707.35	2885.14	3560.76	4200.81
	Jinan	932.131	2518.12	3676.35	2596.18	2778.98	3473.61	4131.69
	Juxian	935.144	2525.8	3678.81	2445.52	2645.27	3404.33	4123.44
Shanxi	Datong	1214.51	2831.17	3776.53	2758.88	2956.6	3707.93	4419.73
	Yuanping	991.465	2178.34	3567.62	2349.97	2526.25	3196.12	3830.73
	Yushe	925.977	2005.46	3512.3	1938.9	2142.99	2918.51	3653.21
	Jiexiu	874.106	1847.73	3461.82	2050.86	2227.24	2897.52	3532.51
	Taiyuan	885.545	1882.15	3472.84	1792.77	1999.48	2784.98	3529.13
	Houma	822.508	1690.12	3411.39	2340.91	2471.03	2965.5	3433.94
	Yuncheng	783.004	1583.3	3377.21	2024.03	2176.59	2756.32	3305.53

[truncated: 8 more sheets: Supplementary Fig 1, Supplementary Fig 2, Supplementary Fig 3, Supplementary Fig 4, Supplementary Fig 5, Supplementary Fig 6, Supplementary Fig 7, Supplementary Fig 8]
